# Supplementary material for: Improving the Specific Activity and Thermostability of Psychrophilic Xylosidase AX543 by Comparative Mutagenesis
Source: Foods. 2022 Aug 16;11(16):2463. doi: 10.3390/foods11162463 (PMC9407119; doi:10.3390/foods11162463)
Supplement: Supplementary file 1 [file foods-11-02463-s001.zip]

Archive with 1 entries (1 files):
- foods-1802214-supplementary.pdf
